# Supplementary material for: Distribution patterns and industry planning of commonly used traditional Chinese medicinal plants in China
Source: Plant Divers. 2021 Nov 19;44(3):255–61. doi: 10.1016/j.pld.2021.11.003 (PMC9209863; doi:10.1016/j.pld.2021.11.003)
Supplement: Multimedia component 1 [file mmc1.xlsx]

## Sheet: Sheet1
Species	County name
Abelmoschus manihot	安福县
Abelmoschus manihot	安化县
Abelmoschus manihot	安龙县
Abelmoschus manihot	安宁市
Abelmoschus manihot	安仁县
Abelmoschus manihot	安乡县
Abelmoschus manihot	白下区
Abelmoschus manihot	宝安区
Abelmoschus manihot	保靖县
Abelmoschus manihot	北湖区
Abelmoschus manihot	北塔区
Abelmoschus manihot	宾川县
Abelmoschus manihot	博白县
Abelmoschus manihot	苍梧县
Abelmoschus manihot	沧源佤族自治县
Abelmoschus manihot	册亨县
Abelmoschus manihot	茶陵县
Abelmoschus manihot	昌宁县
Abelmoschus manihot	昌平区
Abelmoschus manihot	常宁市
Abelmoschus manihot	朝阳区
Abelmoschus manihot	辰溪县
Abelmoschus manihot	呈贡区
Abelmoschus manihot	城步苗族自治县
Abelmoschus manihot	澄江县
Abelmoschus manihot	赤水市
Abelmoschus manihot	楚雄市
Abelmoschus manihot	慈利县
Abelmoschus manihot	从化市
Abelmoschus manihot	大东区
Abelmoschus manihot	大关县
Abelmoschus manihot	大理市
Abelmoschus manihot	大田县
Abelmoschus manihot	大祥区
Abelmoschus manihot	大兴区
Abelmoschus manihot	大姚县
Abelmoschus manihot	大余县
Abelmoschus manihot	道县
Abelmoschus manihot	道真仡佬族苗族自治县
Abelmoschus manihot	德江县
Abelmoschus manihot	德钦县
Abelmoschus manihot	德兴市
Abelmoschus manihot	鼎城区
Abelmoschus manihot	东安县
Abelmoschus manihot	东城区
Abelmoschus manihot	东川区
Abelmoschus manihot	东兰县
Abelmoschus manihot	东陵区
Abelmoschus manihot	东兴市
Abelmoschus manihot	东源县
Abelmoschus manihot	洞口县
Abelmoschus manihot	都安瑶族自治县
Abelmoschus manihot	峨边彝族自治县
Abelmoschus manihot	峨眉山市
Abelmoschus manihot	峨山彝族自治县
Abelmoschus manihot	洱源县
Abelmoschus manihot	法库县
Abelmoschus manihot	防城区
Abelmoschus manihot	房山区
Abelmoschus manihot	丰台区
Abelmoschus manihot	凤冈县
Abelmoschus manihot	凤凰县
Abelmoschus manihot	凤庆县
Abelmoschus manihot	凤山县
Abelmoschus manihot	芙蓉区
Abelmoschus manihot	福贡县
Abelmoschus manihot	福田区
Abelmoschus manihot	阜平县
Abelmoschus manihot	富民县
Abelmoschus manihot	富宁县
Abelmoschus manihot	富源县
Abelmoschus manihot	甘井子区
Abelmoschus manihot	港北区
Abelmoschus manihot	港口区
Abelmoschus manihot	港南区
Abelmoschus manihot	高淳县
Abelmoschus manihot	高要市
Abelmoschus manihot	个旧市
Abelmoschus manihot	耿马傣族佤族自治县
Abelmoschus manihot	恭城瑶族自治县
Abelmoschus manihot	贡山独龙族怒族自治县
Abelmoschus manihot	古交市
Abelmoschus manihot	古丈县
Abelmoschus manihot	鼓楼区
Abelmoschus manihot	官渡区
Abelmoschus manihot	光泽县
Abelmoschus manihot	广昌县
Abelmoschus manihot	广丰县
Abelmoschus manihot	广汉市
Abelmoschus manihot	广南县
Abelmoschus manihot	桂东县
Abelmoschus manihot	桂平市
Abelmoschus manihot	桂阳县
Abelmoschus manihot	海淀区
Abelmoschus manihot	汉寿县
Abelmoschus manihot	和平区
Abelmoschus manihot	和平县
Abelmoschus manihot	河口瑶族自治县
Abelmoschus manihot	荷塘区
Abelmoschus manihot	赫山区
Abelmoschus manihot	鹤城区
Abelmoschus manihot	鹤峰县
Abelmoschus manihot	鹤庆县
Abelmoschus manihot	衡东县
Abelmoschus manihot	衡南县
Abelmoschus manihot	衡山县
Abelmoschus manihot	衡阳县
Abelmoschus manihot	红河县
Abelmoschus manihot	红花岗区
Abelmoschus manihot	红塔区
Abelmoschus manihot	洪江市
Abelmoschus manihot	花垣县
Abelmoschus manihot	华宁县
Abelmoschus manihot	华坪县
Abelmoschus manihot	华容县
Abelmoschus manihot	怀柔区
Abelmoschus manihot	环江毛南族自治县
Abelmoschus manihot	皇姑区
Abelmoschus manihot	汇川区
Abelmoschus manihot	会理县
Abelmoschus manihot	会同县
Abelmoschus manihot	会泽县
Abelmoschus manihot	吉安县
Abelmoschus manihot	吉隆县
Abelmoschus manihot	吉首市
Abelmoschus manihot	吉水县
Abelmoschus manihot	吉州区
Abelmoschus manihot	嘉禾县
Abelmoschus manihot	尖草坪区
Abelmoschus manihot	建瓯市
Abelmoschus manihot	建水县
Abelmoschus manihot	建阳市
Abelmoschus manihot	建邺区
Abelmoschus manihot	剑川县
Abelmoschus manihot	江城哈尼族彝族自治县
Abelmoschus manihot	江川县
Abelmoschus manihot	江华瑶族自治县
Abelmoschus manihot	江宁区
Abelmoschus manihot	江永县
Abelmoschus manihot	金平苗族瑶族傣族自治县
Abelmoschus manihot	金秀瑶族自治县
Abelmoschus manihot	金阳县
Abelmoschus manihot	金州区
Abelmoschus manihot	津市市
Abelmoschus manihot	晋宁县
Abelmoschus manihot	晋源区
Abelmoschus manihot	井冈山市
Abelmoschus manihot	景东彝族自治县
Abelmoschus manihot	景谷傣族彝族自治县
Abelmoschus manihot	景洪市
Abelmoschus manihot	靖西县
Abelmoschus manihot	靖州苗族侗族自治县
Abelmoschus manihot	君山区
Abelmoschus manihot	开福区
Abelmoschus manihot	开远市
Abelmoschus manihot	康定县
Abelmoschus manihot	康平县
Abelmoschus manihot	兰考县
Abelmoschus manihot	兰坪白族普米族自治县
Abelmoschus manihot	蓝山县
Abelmoschus manihot	澜沧拉祜族自治县
Abelmoschus manihot	乐安县
Abelmoschus manihot	乐业县
Abelmoschus manihot	雷波县
Abelmoschus manihot	雷山县
Abelmoschus manihot	耒阳市
Abelmoschus manihot	冷水江市
Abelmoschus manihot	冷水滩区
Abelmoschus manihot	黎川县
Abelmoschus manihot	澧县
Abelmoschus manihot	醴陵市
Abelmoschus manihot	利川市
Abelmoschus manihot	荔蒲县
Abelmoschus manihot	溧水县
Abelmoschus manihot	连平县
Abelmoschus manihot	连山壮族瑶族自治县
Abelmoschus manihot	涟源市
Abelmoschus manihot	梁河县
Abelmoschus manihot	辽中县
Abelmoschus manihot	临桂县
Abelmoschus manihot	临澧县
Abelmoschus manihot	临武县
Abelmoschus manihot	临湘市
Abelmoschus manihot	临翔区
Abelmoschus manihot	灵川县
Abelmoschus manihot	凌云县
Abelmoschus manihot	零陵区
Abelmoschus manihot	浏阳市
Abelmoschus manihot	六合区
Abelmoschus manihot	龙川县
Abelmoschus manihot	龙岗区
Abelmoschus manihot	龙陵县
Abelmoschus manihot	龙南县
Abelmoschus manihot	龙山县
Abelmoschus manihot	龙胜各族自治县
Abelmoschus manihot	龙州县
Abelmoschus manihot	隆昌县
Abelmoschus manihot	隆回县
Abelmoschus manihot	隆林各族自治县
Abelmoschus manihot	隆阳区
Abelmoschus manihot	陇川县
Abelmoschus manihot	娄烦县
Abelmoschus manihot	娄星区
Abelmoschus manihot	卢氏县
Abelmoschus manihot	芦山县
Abelmoschus manihot	芦淞区
Abelmoschus manihot	泸定县
Abelmoschus manihot	泸水县
Abelmoschus manihot	泸西县
Abelmoschus manihot	泸溪县
Abelmoschus manihot	鲁甸县
Abelmoschus manihot	陆良县
Abelmoschus manihot	禄丰县
Abelmoschus manihot	禄劝彝族苗族自治县
Abelmoschus manihot	罗甸县
Abelmoschus manihot	罗湖区
Abelmoschus manihot	罗平县
Abelmoschus manihot	旅顺口区
Abelmoschus manihot	绿春县
Abelmoschus manihot	略阳县
Abelmoschus manihot	麻栗坡县
Abelmoschus manihot	麻阳苗族自治县
Abelmoschus manihot	马边彝族自治县
Abelmoschus manihot	马关县
Abelmoschus manihot	马龙县
Abelmoschus manihot	马山县
Abelmoschus manihot	湄潭县
Abelmoschus manihot	美姑县
Abelmoschus manihot	门头沟区
Abelmoschus manihot	蒙自市
Abelmoschus manihot	勐海县
Abelmoschus manihot	勐腊县
Abelmoschus manihot	孟连傣族拉祜族佤族自治县
Abelmoschus manihot	弥渡县
Abelmoschus manihot	弥勒县
Abelmoschus manihot	米易县
Abelmoschus manihot	汨罗市
Abelmoschus manihot	密云县
Abelmoschus manihot	冕宁县
Abelmoschus manihot	民权县
Abelmoschus manihot	墨江哈尼族自治县
Abelmoschus manihot	墨脱县
Abelmoschus manihot	牟定县
Abelmoschus manihot	那坡县
Abelmoschus manihot	南城县
Abelmoschus manihot	南丹县
Abelmoschus manihot	南丰县
Abelmoschus manihot	南华县
Abelmoschus manihot	南涧彝族自治县
Abelmoschus manihot	南靖县
Abelmoschus manihot	南山区
Abelmoschus manihot	南县
Abelmoschus manihot	南岳区
Abelmoschus manihot	内丘县
Abelmoschus manihot	宁都县
Abelmoschus manihot	宁洱哈尼族彝族自治县
Abelmoschus manihot	宁蒗彝族自治县
Abelmoschus manihot	宁乡县
Abelmoschus manihot	宁远县
Abelmoschus manihot	盘龙区
Abelmoschus manihot	平谷区
Abelmoschus manihot	平果县
Abelmoschus manihot	平江县
Abelmoschus manihot	平南县
Abelmoschus manihot	屏边苗族自治县
Abelmoschus manihot	屏山县
Abelmoschus manihot	浦城县
Abelmoschus manihot	浦口区
Abelmoschus manihot	普安县
Abelmoschus manihot	普兰店市
Abelmoschus manihot	栖霞区
Abelmoschus manihot	祁东县
Abelmoschus manihot	祁阳县
Abelmoschus manihot	麒麟区
Abelmoschus manihot	铅山县
Abelmoschus manihot	巧家县
Abelmoschus manihot	秦淮区
Abelmoschus manihot	沁县
Abelmoschus manihot	沁源县
Abelmoschus manihot	青原区
Abelmoschus manihot	清徐县
Abelmoschus manihot	庆元县
Abelmoschus manihot	琼中黎族苗族自治县
Abelmoschus manihot	丘北县
Abelmoschus manihot	全州县
Abelmoschus manihot	仁化县
Abelmoschus manihot	仁怀市
Abelmoschus manihot	融水苗族自治县
Abelmoschus manihot	汝城县
Abelmoschus manihot	瑞丽市
Abelmoschus manihot	桑植县
Abelmoschus manihot	沙河口区
Abelmoschus manihot	沙县
Abelmoschus manihot	山阳县
Abelmoschus manihot	商南县
Abelmoschus manihot	上林县
Abelmoschus manihot	上饶县
Abelmoschus manihot	上思县
Abelmoschus manihot	上犹县
Abelmoschus manihot	韶山市
Abelmoschus manihot	邵东县
Abelmoschus manihot	邵武市
Abelmoschus manihot	邵阳县
Abelmoschus manihot	什邡市
Abelmoschus manihot	神农架林区
Abelmoschus manihot	沈北新区
Abelmoschus manihot	沈河区
Abelmoschus manihot	师宗县
Abelmoschus manihot	施甸县
Abelmoschus manihot	石城县
Abelmoschus manihot	石峰区
Abelmoschus manihot	石鼓区
Abelmoschus manihot	石景山区
Abelmoschus manihot	石林彝族自治县
Abelmoschus manihot	石门县
Abelmoschus manihot	石屏县
Abelmoschus manihot	双柏县
Abelmoschus manihot	双峰县
Abelmoschus manihot	双江拉祜族佤族布朗族傣族自治县
Abelmoschus manihot	双牌县
Abelmoschus manihot	双清区
Abelmoschus manihot	水富县
Abelmoschus manihot	顺昌县
Abelmoschus manihot	顺义区
Abelmoschus manihot	松溪县
Abelmoschus manihot	嵩明县
Abelmoschus manihot	苏家屯区
Abelmoschus manihot	苏仙区
Abelmoschus manihot	绥江县
Abelmoschus manihot	绥宁县
Abelmoschus manihot	绥阳县
Abelmoschus manihot	遂川县
Abelmoschus manihot	泰和县
Abelmoschus manihot	覃塘区
Abelmoschus manihot	桃江县
Abelmoschus manihot	桃源县
Abelmoschus manihot	腾冲县
Abelmoschus manihot	藤县
Abelmoschus manihot	天全县
Abelmoschus manihot	天心区
Abelmoschus manihot	天元区
Abelmoschus manihot	田东县
Abelmoschus manihot	铁西区
Abelmoschus manihot	通道侗族自治县
Abelmoschus manihot	通海县
Abelmoschus manihot	通州区
Abelmoschus manihot	桐梓县
Abelmoschus manihot	瓦房店市
Abelmoschus manihot	万安县
Abelmoschus manihot	万柏林区
Abelmoschus manihot	望城区
Abelmoschus manihot	望谟县
Abelmoschus manihot	威信县
Abelmoschus manihot	巍山彝族回族自治县
Abelmoschus manihot	维西傈僳族自治县
Abelmoschus manihot	文山市
Abelmoschus manihot	文县
Abelmoschus manihot	瓮安县
Abelmoschus manihot	五峰土家族自治县
Abelmoschus manihot	五华区
Abelmoschus manihot	武定县
Abelmoschus manihot	武冈市
Abelmoschus manihot	武陵区
Abelmoschus manihot	武陵源区
Abelmoschus manihot	武鸣县
Abelmoschus manihot	武夷山市
Abelmoschus manihot	务川仡佬族苗族自治县
Abelmoschus manihot	西城区
Abelmoschus manihot	西畴县
Abelmoschus manihot	西岗区
Abelmoschus manihot	西盟佤族自治县
Abelmoschus manihot	西山区
Abelmoschus manihot	习水县
Abelmoschus manihot	峡江县
Abelmoschus manihot	下关区
Abelmoschus manihot	香格里拉县
Abelmoschus manihot	湘潭县
Abelmoschus manihot	湘乡市
Abelmoschus manihot	湘阴县
Abelmoschus manihot	祥云县
Abelmoschus manihot	小店区
Abelmoschus manihot	新干县
Abelmoschus manihot	新化县
Abelmoschus manihot	新晃侗族自治县
Abelmoschus manihot	新建县
Abelmoschus manihot	新民市
Abelmoschus manihot	新宁县
Abelmoschus manihot	新平彝族傣族自治县
Abelmoschus manihot	新邵县
Abelmoschus manihot	新田县
Abelmoschus manihot	新兴县
Abelmoschus manihot	荥经县
Abelmoschus manihot	兴安县
Abelmoschus manihot	兴仁县
Abelmoschus manihot	兴义市
Abelmoschus manihot	杏花岭区
Abelmoschus manihot	溆浦县
Abelmoschus manihot	宣威市
Abelmoschus manihot	玄武区
Abelmoschus manihot	寻甸回族彝族自治县
Abelmoschus manihot	延平区
Abelmoschus manihot	延庆县
Abelmoschus manihot	炎陵县
Abelmoschus manihot	盐边县
Abelmoschus manihot	盐津县
Abelmoschus manihot	盐田区
Abelmoschus manihot	砚山县
Abelmoschus manihot	雁峰区
Abelmoschus manihot	阳曲县
Abelmoschus manihot	阳山县
Abelmoschus manihot	阳朔县
Abelmoschus manihot	漾濞彝族自治县
Abelmoschus manihot	姚安县
Abelmoschus manihot	宜黄县
Abelmoschus manihot	宜良县
Abelmoschus manihot	宜章县
Abelmoschus manihot	彝良县
Abelmoschus manihot	易门县
Abelmoschus manihot	易县
Abelmoschus manihot	迎泽区
Abelmoschus manihot	盈江县
Abelmoschus manihot	永安市
Abelmoschus manihot	永德县
Abelmoschus manihot	永定区
Abelmoschus manihot	永丰县
Abelmoschus manihot	永平县
Abelmoschus manihot	永仁县
Abelmoschus manihot	永善县
Abelmoschus manihot	永胜县
Abelmoschus manihot	永顺县
Abelmoschus manihot	永泰县
Abelmoschus manihot	永新县
Abelmoschus manihot	永兴县
Abelmoschus manihot	攸县
Abelmoschus manihot	于都县
Abelmoschus manihot	于洪区
Abelmoschus manihot	余庆县
Abelmoschus manihot	雨湖区
Abelmoschus manihot	雨花区
Abelmoschus manihot	雨花台区
Abelmoschus manihot	玉山县
Abelmoschus manihot	元江哈尼族彝族傣族自治县
Abelmoschus manihot	元谋县
Abelmoschus manihot	元阳县
Abelmoschus manihot	沅江市
Abelmoschus manihot	沅陵县
Abelmoschus manihot	垣曲县
Abelmoschus manihot	源城区
Abelmoschus manihot	岳麓区
Abelmoschus manihot	岳塘区
Abelmoschus manihot	岳阳楼区
Abelmoschus manihot	岳阳县
Abelmoschus manihot	云龙县
Abelmoschus manihot	云溪区
Abelmoschus manihot	云县
Abelmoschus manihot	沾益县
Abelmoschus manihot	漳平市
Abelmoschus manihot	长海县
Abelmoschus manihot	长沙县
Abelmoschus manihot	长汀县
Abelmoschus manihot	昭阳区
Abelmoschus manihot	镇康县
Abelmoschus manihot	镇雄县
Abelmoschus manihot	镇沅彝族哈尼族拉祜族自治县
Abelmoschus manihot	蒸湘区
Abelmoschus manihot	正安县
Abelmoschus manihot	政和县
Abelmoschus manihot	芷江侗族自治县
Abelmoschus manihot	中方县
Abelmoschus manihot	中山区
Abelmoschus manihot	钟山县
Abelmoschus manihot	珠晖区
Abelmoschus manihot	株洲县
Abelmoschus manihot	庄河市
Abelmoschus manihot	涿鹿县
Abelmoschus manihot	资溪县
Abelmoschus manihot	资兴市
Abelmoschus manihot	资阳区
Abelmoschus manihot	紫金县
Abelmoschus manihot	遵义县
Abelmoschus moschatus	安宁市
Abelmoschus moschatus	安仁县
Abelmoschus moschatus	安溪县
Abelmoschus moschatus	巴东县
Abelmoschus moschatus	白沙黎族自治县
Abelmoschus moschatus	白云区
Abelmoschus moschatus	宝安区
Abelmoschus moschatus	保靖县
Abelmoschus moschatus	保亭黎族苗族自治县
Abelmoschus moschatus	北湖区
Abelmoschus moschatus	宾阳县
Abelmoschus moschatus	博白县
Abelmoschus moschatus	博罗县
Abelmoschus moschatus	仓山区
Abelmoschus moschatus	苍梧县
Abelmoschus moschatus	岑溪市
Abelmoschus moschatus	茶陵县
Abelmoschus moschatus	禅城区
Abelmoschus moschatus	昌江黎族自治县
Abelmoschus moschatus	昌平区
Abelmoschus moschatus	常宁市
Abelmoschus moschatus	朝阳区
Abelmoschus moschatus	潮安县
Abelmoschus moschatus	潮南区
Abelmoschus moschatus	潮阳区
Abelmoschus moschatus	呈贡区
Abelmoschus moschatus	城区
Abelmoschus moschatus	城厢区
Abelmoschus moschatus	澄海区
Abelmoschus moschatus	澄迈县
Abelmoschus moschatus	赤坎区
Abelmoschus moschatus	慈利县
Abelmoschus moschatus	从化市
Abelmoschus moschatus	大埔县
Abelmoschus moschatus	大田县
Abelmoschus moschatus	大兴区
Abelmoschus moschatus	儋州市
Abelmoschus moschatus	道县
Abelmoschus moschatus	德化县
Abelmoschus moschatus	德庆县
Abelmoschus moschatus	电白县
Abelmoschus moschatus	蝶山区
Abelmoschus moschatus	鼎湖区
Abelmoschus moschatus	定安县
Abelmoschus moschatus	东安县
Abelmoschus moschatus	东城区
Abelmoschus moschatus	东川区
Abelmoschus moschatus	东方市
Abelmoschus moschatus	东莞市
Abelmoschus moschatus	东山县
Abelmoschus moschatus	东兴市
Abelmoschus moschatus	东源县
Abelmoschus moschatus	都安瑶族自治县
Abelmoschus moschatus	斗门区
Abelmoschus moschatus	端州区
Abelmoschus moschatus	恩平市
Abelmoschus moschatus	番禺区
Abelmoschus moschatus	防城区
Abelmoschus moschatus	房山区
Abelmoschus moschatus	丰顺县
Abelmoschus moschatus	丰台区
Abelmoschus moschatus	丰泽区
Abelmoschus moschatus	封开县
Abelmoschus moschatus	佛冈县
Abelmoschus moschatus	福安市
Abelmoschus moschatus	福鼎市
Abelmoschus moschatus	福清市
Abelmoschus moschatus	福田区
Abelmoschus moschatus	富民县
Abelmoschus moschatus	港北区
Abelmoschus moschatus	港口区
Abelmoschus moschatus	港南区
Abelmoschus moschatus	高明区
Abelmoschus moschatus	高要市
Abelmoschus moschatus	高州市
Abelmoschus moschatus	耿马傣族佤族自治县
Abelmoschus moschatus	古田县
Abelmoschus moschatus	鼓楼区
Abelmoschus moschatus	官渡区
Abelmoschus moschatus	光泽县
Abelmoschus moschatus	广宁县
Abelmoschus moschatus	桂东县
Abelmoschus moschatus	桂平市
Abelmoschus moschatus	桂阳县
Abelmoschus moschatus	海沧区
Abelmoschus moschatus	海淀区
Abelmoschus moschatus	海丰县
Abelmoschus moschatus	海珠区
Abelmoschus moschatus	涵江区
Abelmoschus moschatus	濠江区
Abelmoschus moschatus	合浦县
Abelmoschus moschatus	和平县
Abelmoschus moschatus	河口瑶族自治县
Abelmoschus moschatus	鹤山市
Abelmoschus moschatus	横县
Abelmoschus moschatus	湖里区
Abelmoschus moschatus	花都区
Abelmoschus moschatus	花莲县
Abelmoschus moschatus	华安县
Abelmoschus moschatus	化州市
Abelmoschus moschatus	怀集县
Abelmoschus moschatus	怀柔区
Abelmoschus moschatus	黄埔区
Abelmoschus moschatus	惠安县
Abelmoschus moschatus	惠城区
Abelmoschus moschatus	惠东县
Abelmoschus moschatus	惠来县
Abelmoschus moschatus	惠阳区
Abelmoschus moschatus	基隆市
Abelmoschus moschatus	吉首市
Abelmoschus moschatus	集美区
Abelmoschus moschatus	嘉禾县
Abelmoschus moschatus	建宁县
Abelmoschus moschatus	建瓯市
Abelmoschus moschatus	建阳市
Abelmoschus moschatus	江城区
Abelmoschus moschatus	江海区
Abelmoschus moschatus	江华瑶族自治县
Abelmoschus moschatus	江南区
Abelmoschus moschatus	江永县
Abelmoschus moschatus	将乐县
Abelmoschus moschatus	蕉城区
Abelmoschus moschatus	蕉岭县
Abelmoschus moschatus	揭东县
Abelmoschus moschatus	揭西县
Abelmoschus moschatus	金门县
Abelmoschus moschatus	金平苗族瑶族傣族自治县
Abelmoschus moschatus	金平区
Abelmoschus moschatus	金湾区
Abelmoschus moschatus	金秀瑶族自治县
Abelmoschus moschatus	晋安区
Abelmoschus moschatus	晋江市
Abelmoschus moschatus	晋宁县
Abelmoschus moschatus	景谷傣族彝族自治县
Abelmoschus moschatus	景洪市
Abelmoschus moschatus	开平市
Abelmoschus moschatus	康定县
Abelmoschus moschatus	蓝山县
Abelmoschus moschatus	乐昌市
Abelmoschus moschatus	乐东黎族自治县
Abelmoschus moschatus	雷州市
Abelmoschus moschatus	耒阳市
Abelmoschus moschatus	冷水滩区
Abelmoschus moschatus	鲤城区
Abelmoschus moschatus	荔城区
Abelmoschus moschatus	荔湾区
Abelmoschus moschatus	连城县
Abelmoschus moschatus	连江县
Abelmoschus moschatus	连南瑶族自治县
Abelmoschus moschatus	连平县
Abelmoschus moschatus	连山壮族瑶族自治县
Abelmoschus moschatus	连州市
Abelmoschus moschatus	廉江市
Abelmoschus moschatus	良庆区
Abelmoschus moschatus	临高县
Abelmoschus moschatus	临桂县
Abelmoschus moschatus	临武县
Abelmoschus moschatus	灵山县
Abelmoschus moschatus	凌云县
Abelmoschus moschatus	陵水黎族自治县
Abelmoschus moschatus	零陵区
Abelmoschus moschatus	龙川县
Abelmoschus moschatus	龙岗区
Abelmoschus moschatus	龙海市
Abelmoschus moschatus	龙湖区
Abelmoschus moschatus	龙华区
Abelmoschus moschatus	龙门县
Abelmoschus moschatus	龙南县
Abelmoschus moschatus	龙文区
Abelmoschus moschatus	龙州县
Abelmoschus moschatus	隆安县
Abelmoschus moschatus	隆林各族自治县
Abelmoschus moschatus	陆川县
Abelmoschus moschatus	陆丰市
Abelmoschus moschatus	陆河县
Abelmoschus moschatus	鹿寨县
Abelmoschus moschatus	禄劝彝族苗族自治县
Abelmoschus moschatus	罗定市
Abelmoschus moschatus	罗湖区
Abelmoschus moschatus	罗源县
Abelmoschus moschatus	萝岗区
Abelmoschus moschatus	洛江区
Abelmoschus moschatus	麻章区
Abelmoschus moschatus	马山县
Abelmoschus moschatus	马尾区
Abelmoschus moschatus	茂港区
Abelmoschus moschatus	茂南区
Abelmoschus moschatus	梅江区
Abelmoschus moschatus	梅列区
Abelmoschus moschatus	梅县
Abelmoschus moschatus	美兰区
Abelmoschus moschatus	门头沟区
Abelmoschus moschatus	蒙山县
Abelmoschus moschatus	勐腊县
Abelmoschus moschatus	密云县
Abelmoschus moschatus	闽侯县
Abelmoschus moschatus	闽清县
Abelmoschus moschatus	明溪县
Abelmoschus moschatus	南安市
Abelmoschus moschatus	南澳县
Abelmoschus moschatus	南丹县
Abelmoschus moschatus	南海区
Abelmoschus moschatus	南靖县
Abelmoschus moschatus	南沙区
Abelmoschus moschatus	南山区
Abelmoschus moschatus	南投县
Abelmoschus moschatus	南雄市
Abelmoschus moschatus	宁化县
Abelmoschus moschatus	宁明县
Abelmoschus moschatus	宁远县
Abelmoschus moschatus	盘龙区
Abelmoschus moschatus	蓬江区
Abelmoschus moschatus	平谷区
Abelmoschus moschatus	平果县
Abelmoschus moschatus	平和县
Abelmoschus moschatus	平乐县
Abelmoschus moschatus	平南县
Abelmoschus moschatus	平潭县
Abelmoschus moschatus	平远县
Abelmoschus moschatus	屏东县
Abelmoschus moschatus	屏南县
Abelmoschus moschatus	坡头区
Abelmoschus moschatus	浦城县
Abelmoschus moschatus	普宁市
Abelmoschus moschatus	祁阳县
Abelmoschus moschatus	铅山县
Abelmoschus moschatus	青秀区
Abelmoschus moschatus	清城区
Abelmoschus moschatus	清流县
Abelmoschus moschatus	清新县
Abelmoschus moschatus	庆元县
Abelmoschus moschatus	琼海市
Abelmoschus moschatus	琼山区
Abelmoschus moschatus	琼中黎族苗族自治县
Abelmoschus moschatus	曲江区
Abelmoschus moschatus	泉港区
Abelmoschus moschatus	饶平县
Abelmoschus moschatus	仁化县
Abelmoschus moschatus	榕城区
Abelmoschus moschatus	榕江县
Abelmoschus moschatus	汝城县
Abelmoschus moschatus	乳源瑶族自治县
Abelmoschus moschatus	三水区
Abelmoschus moschatus	三亚市
Abelmoschus moschatus	三元区
Abelmoschus moschatus	桑植县
Abelmoschus moschatus	沙县
Abelmoschus moschatus	上杭县
Abelmoschus moschatus	上林县
Abelmoschus moschatus	上思县
Abelmoschus moschatus	邵武市
Abelmoschus moschatus	石景山区
Abelmoschus moschatus	石林彝族自治县
Abelmoschus moschatus	石门县
Abelmoschus moschatus	石狮市
Abelmoschus moschatus	始兴县
Abelmoschus moschatus	寿宁县
Abelmoschus moschatus	双牌县
Abelmoschus moschatus	顺昌县
Abelmoschus moschatus	顺德区
Abelmoschus moschatus	顺义区
Abelmoschus moschatus	思明区
Abelmoschus moschatus	四会市
Abelmoschus moschatus	松溪县
Abelmoschus moschatus	嵩明县
Abelmoschus moschatus	苏仙区
Abelmoschus moschatus	遂溪县
Abelmoschus moschatus	台北市
Abelmoschus moschatus	台东县
Abelmoschus moschatus	台江区
Abelmoschus moschatus	台山市
Abelmoschus moschatus	泰宁县
Abelmoschus moschatus	覃塘区
Abelmoschus moschatus	桃园县
Abelmoschus moschatus	藤县
Abelmoschus moschatus	天河区
Abelmoschus moschatus	田林县
Abelmoschus moschatus	通道侗族自治县
Abelmoschus moschatus	通州区
Abelmoschus moschatus	同安区
Abelmoschus moschatus	屯昌县
Abelmoschus moschatus	万宁市
Abelmoschus moschatus	万秀区
Abelmoschus moschatus	文昌市
Abelmoschus moschatus	文县
Abelmoschus moschatus	翁源县
Abelmoschus moschatus	吴川市
Abelmoschus moschatus	五华区
Abelmoschus moschatus	五华县
Abelmoschus moschatus	武江区
Abelmoschus moschatus	武陵源区
Abelmoschus moschatus	武鸣县
Abelmoschus moschatus	武平县
Abelmoschus moschatus	武夷山市
Abelmoschus moschatus	西城区
Abelmoschus moschatus	西盟佤族自治县
Abelmoschus moschatus	西山区
Abelmoschus moschatus	西乡塘区
Abelmoschus moschatus	霞浦县
Abelmoschus moschatus	霞山区
Abelmoschus moschatus	仙游县
Abelmoschus moschatus	芗城区
Abelmoschus moschatus	香洲区
Abelmoschus moschatus	湘桥区
Abelmoschus moschatus	翔安区
Abelmoschus moschatus	新北市
Abelmoschus moschatus	新丰县
Abelmoschus moschatus	新会区
Abelmoschus moschatus	新罗区
Abelmoschus moschatus	新田县
Abelmoschus moschatus	新兴县
Abelmoschus moschatus	新竹县
Abelmoschus moschatus	信宜市
Abelmoschus moschatus	荥经县
Abelmoschus moschatus	兴安县
Abelmoschus moschatus	兴宁区
Abelmoschus moschatus	兴宁市
Abelmoschus moschatus	兴仁县
Abelmoschus moschatus	兴义市
Abelmoschus moschatus	秀英区
Abelmoschus moschatus	秀屿区
Abelmoschus moschatus	徐闻县
Abelmoschus moschatus	寻甸回族彝族自治县
Abelmoschus moschatus	寻乌县
Abelmoschus moschatus	延平区
Abelmoschus moschatus	延庆县
Abelmoschus moschatus	炎陵县
Abelmoschus moschatus	盐田区
Abelmoschus moschatus	阳春市
Abelmoschus moschatus	阳东县
Abelmoschus moschatus	阳山县
Abelmoschus moschatus	阳朔县
Abelmoschus moschatus	阳西县
Abelmoschus moschatus	宜兰县
Abelmoschus moschatus	宜良县
Abelmoschus moschatus	宜章县
Abelmoschus moschatus	英德市
Abelmoschus moschatus	盈江县
Abelmoschus moschatus	邕宁区
Abelmoschus moschatus	永安市
Abelmoschus moschatus	永春县
Abelmoschus moschatus	永德县
Abelmoschus moschatus	永定区
Abelmoschus moschatus	永定县
Abelmoschus moschatus	永丰县
Abelmoschus moschatus	永福县
Abelmoschus moschatus	永顺县
Abelmoschus moschatus	永泰县
Abelmoschus moschatus	永兴县
Abelmoschus moschatus	尤溪县
Abelmoschus moschatus	玉山县
Abelmoschus moschatus	郁南县
Abelmoschus moschatus	元江哈尼族彝族傣族自治县
Abelmoschus moschatus	源城区
Abelmoschus moschatus	越秀区
Abelmoschus moschatus	云安县
Abelmoschus moschatus	云城区
Abelmoschus moschatus	云霄县
Abelmoschus moschatus	增城市
Abelmoschus moschatus	漳平市
Abelmoschus moschatus	漳浦县
Abelmoschus moschatus	长乐市
Abelmoschus moschatus	长泰县
Abelmoschus moschatus	长汀县
Abelmoschus moschatus	长洲区
Abelmoschus moschatus	昭平县
Abelmoschus moschatus	诏安县
Abelmoschus moschatus	柘荣县
Abelmoschus moschatus	浈江区
Abelmoschus moschatus	政和县
Abelmoschus moschatus	中牟县
Abelmoschus moschatus	中山市
Abelmoschus moschatus	中阳县
Abelmoschus moschatus	钟山县
Abelmoschus moschatus	周宁县
Abelmoschus moschatus	资兴市
Abelmoschus moschatus	紫金县
Abrus precatorius	澳门特别行政区
Abrus precatorius	宝安区
Abrus precatorius	北区
Abrus precatorius	宾阳县
Abrus precatorius	博白县
Abrus precatorius	博罗县
Abrus precatorius	苍梧县
Abrus precatorius	赤坎区
Abrus precatorius	大埔区
Abrus precatorius	大新县
Abrus precatorius	德保县
Abrus precatorius	德钦县
Abrus precatorius	东方市
Abrus precatorius	东区
Abrus precatorius	东兴市
Abrus precatorius	峨山彝族自治县
Abrus precatorius	防城区
Abrus precatorius	扶绥县
Abrus precatorius	福田区
Abrus precatorius	港口区
Abrus precatorius	高雄市
Abrus precatorius	耿马傣族佤族自治县
Abrus precatorius	观塘区
Abrus precatorius	桂平市
Abrus precatorius	海城区
Abrus precatorius	合浦县
Abrus precatorius	横县
Abrus precatorius	花莲县
Abrus precatorius	黄大仙区
Abrus precatorius	惠东县
Abrus precatorius	基隆市
Abrus precatorius	江南区
Abrus precatorius	江州区
Abrus precatorius	景东彝族自治县
Abrus precatorius	景洪市
Abrus precatorius	靖西县
Abrus precatorius	九龙城区
Abrus precatorius	葵青区
Abrus precatorius	乐东黎族自治县
Abrus precatorius	雷州市
Abrus precatorius	离岛区
Abrus precatorius	连南瑶族自治县
Abrus precatorius	廉江市
Abrus precatorius	良庆区
Abrus precatorius	陵水黎族自治县
Abrus precatorius	龙岗区
Abrus precatorius	龙海市
Abrus precatorius	龙州县
Abrus precatorius	隆安县
Abrus precatorius	陆川县
Abrus precatorius	罗湖区
Abrus precatorius	绿春县
Abrus precatorius	麻章区
Abrus precatorius	马山县
Abrus precatorius	勐海县
Abrus precatorius	勐腊县
Abrus precatorius	孟连傣族拉祜族佤族自治县
Abrus precatorius	苗栗县
Abrus precatorius	那坡县
Abrus precatorius	南靖县
Abrus precatorius	南区
Abrus precatorius	南山区
Abrus precatorius	宁洱哈尼族彝族自治县
Abrus precatorius	宁明县
Abrus precatorius	平果县
Abrus precatorius	凭祥市
Abrus precatorius	屏东县
Abrus precatorius	坡头区
Abrus precatorius	青秀区
Abrus precatorius	荃湾区
Abrus precatorius	饶平县
Abrus precatorius	容县
Abrus precatorius	融安县
Abrus precatorius	瑞丽市
Abrus precatorius	三亚市
Abrus precatorius	沙田区
Abrus precatorius	上林县
Abrus precatorius	上思县
Abrus precatorius	深水埗区
Abrus precatorius	遂溪县
Abrus precatorius	台北市
Abrus precatorius	台东县
Abrus precatorius	台南市
Abrus precatorius	台山市
Abrus precatorius	台中市
Abrus precatorius	天等县
Abrus precatorius	田东县
Abrus precatorius	田阳县
Abrus precatorius	铁山港区
Abrus precatorius	屯门区
Abrus precatorius	湾仔区
Abrus precatorius	万宁市
Abrus precatorius	文昌市
Abrus precatorius	吴川市
Abrus precatorius	武鸣县
Abrus precatorius	西贡区
Abrus precatorius	西乡塘区
Abrus precatorius	霞山区
Abrus precatorius	新北市
Abrus precatorius	信宜市
Abrus precatorius	兴宁区
Abrus precatorius	徐闻县
Abrus precatorius	盐田区
Abrus precatorius	银海区
Abrus precatorius	邕宁区
Abrus precatorius	永德县
Abrus precatorius	油尖旺区
Abrus precatorius	元江哈尼族彝族傣族自治县
Abrus precatorius	元朗区
Abrus precatorius	元谋县
Abrus precatorius	元阳县
Abrus precatorius	漳浦县
Abrus precatorius	镇康县
Abrus precatorius	中西区
Abrus pulchellus	白沙黎族自治县
Abrus pulchellus	白云区
Abrus pulchellus	宝安区
Abrus pulchellus	保亭黎族苗族自治县
Abrus pulchellus	北流市
Abrus pulchellus	宾阳县
Abrus pulchellus	博白县
Abrus pulchellus	博罗县
Abrus pulchellus	苍梧县
Abrus pulchellus	岑溪市
Abrus pulchellus	昌江黎族自治县
Abrus pulchellus	澄迈县
Abrus pulchellus	从化市
Abrus pulchellus	大埔县
Abrus pulchellus	儋州市
Abrus pulchellus	德庆县
Abrus pulchellus	电白县
Abrus pulchellus	蝶山区
Abrus pulchellus	鼎湖区
Abrus pulchellus	定安县
Abrus pulchellus	东方市
Abrus pulchellus	东兴市
Abrus pulchellus	斗门区
Abrus pulchellus	端州区
Abrus pulchellus	恩平市
Abrus pulchellus	番禺区
Abrus pulchellus	防城区
Abrus pulchellus	封开县
Abrus pulchellus	福田区
Abrus pulchellus	港北区
Abrus pulchellus	港口区
Abrus pulchellus	港南区
Abrus pulchellus	高要市
Abrus pulchellus	高州市
Abrus pulchellus	广宁县
Abrus pulchellus	桂平市
Abrus pulchellus	海丰县
Abrus pulchellus	海珠区
Abrus pulchellus	横县
Abrus pulchellus	花都区
Abrus pulchellus	化州市
Abrus pulchellus	怀集县
Abrus pulchellus	黄埔区
Abrus pulchellus	惠东县
Abrus pulchellus	江城区
Abrus pulchellus	江南区
Abrus pulchellus	金湾区
Abrus pulchellus	景东彝族自治县
Abrus pulchellus	景谷傣族彝族自治县
Abrus pulchellus	景洪市
Abrus pulchellus	乐东黎族自治县
Abrus pulchellus	荔湾区
Abrus pulchellus	良庆区
Abrus pulchellus	临高县
Abrus pulchellus	灵山县
Abrus pulchellus	陵水黎族自治县
Abrus pulchellus	龙岗区
Abrus pulchellus	龙华区
Abrus pulchellus	龙州县
Abrus pulchellus	隆安县
Abrus pulchellus	陆川县
Abrus pulchellus	陆丰市
Abrus pulchellus	罗定市
Abrus pulchellus	罗湖区
Abrus pulchellus	萝岗区
Abrus pulchellus	马山县
Abrus pulchellus	茂港区
Abrus pulchellus	茂南区
Abrus pulchellus	美兰区
Abrus pulchellus	蒙山县
Abrus pulchellus	勐海县
Abrus pulchellus	勐腊县
Abrus pulchellus	南靖县
Abrus pulchellus	南沙区
Abrus pulchellus	南山区
Abrus pulchellus	宁明县
Abrus pulchellus	平和县
Abrus pulchellus	平南县
Abrus pulchellus	浦北县
Abrus pulchellus	钦北区
Abrus pulchellus	钦南区
Abrus pulchellus	青秀区
Abrus pulchellus	琼海市
Abrus pulchellus	琼山区
Abrus pulchellus	琼中黎族苗族自治县
Abrus pulchellus	饶平县
Abrus pulchellus	容县
Abrus pulchellus	三亚市
Abrus pulchellus	上林县
Abrus pulchellus	上思县
Abrus pulchellus	四会市
Abrus pulchellus	覃塘区
Abrus pulchellus	藤县
Abrus pulchellus	天河区
Abrus pulchellus	屯昌县
Abrus pulchellus	万宁市
Abrus pulchellus	万秀区
Abrus pulchellus	文昌市
Abrus pulchellus	无棣县
Abrus pulchellus	武鸣县
Abrus pulchellus	西乡塘区
Abrus pulchellus	香洲区
Abrus pulchellus	新丰县
Abrus pulchellus	新兴县
Abrus pulchellus	信宜市
Abrus pulchellus	兴宁区
Abrus pulchellus	兴业县
Abrus pulchellus	秀英区
Abrus pulchellus	徐闻县
Abrus pulchellus	盐田区
Abrus pulchellus	阳春市
Abrus pulchellus	阳东县
Abrus pulchellus	阳西县
Abrus pulchellus	邕宁区
Abrus pulchellus	玉州区
Abrus pulchellus	郁南县
Abrus pulchellus	元江哈尼族彝族傣族自治县
Abrus pulchellus	元阳县
Abrus pulchellus	越秀区
Abrus pulchellus	云安县
Abrus pulchellus	云城区
Abrus pulchellus	云霄县
Abrus pulchellus	增城市
Abrus pulchellus	长洲区
Abrus pulchellus	钟山县
Abutilon indicum	澳门特别行政区
Abutilon indicum	白沙黎族自治县
Abutilon indicum	白云区
Abutilon indicum	保亭黎族苗族自治县
Abutilon indicum	北流市
Abutilon indicum	北区
Abutilon indicum	博白县
Abutilon indicum	苍梧县
Abutilon indicum	册亨县
Abutilon indicum	岑溪市
Abutilon indicum	昌江黎族自治县
Abutilon indicum	成华区
Abutilon indicum	澄迈县
Abutilon indicum	崇州市
Abutilon indicum	从化市
Abutilon indicum	大埔区
Abutilon indicum	大邑县
Abutilon indicum	儋州市
Abutilon indicum	蝶山区
Abutilon indicum	东方市
Abutilon indicum	东兰县
Abutilon indicum	东区
Abutilon indicum	都安瑶族自治县
Abutilon indicum	都江堰市
Abutilon indicum	都匀市
Abutilon indicum	峨山彝族自治县
Abutilon indicum	番禺区
Abutilon indicum	丰顺县
Abutilon indicum	富宁县
Abutilon indicum	高雄市
Abutilon indicum	高要市
Abutilon indicum	耿马傣族佤族自治县
Abutilon indicum	观塘区
Abutilon indicum	桂平市
Abutilon indicum	海城区
Abutilon indicum	海珠区
Abutilon indicum	合浦县
Abutilon indicum	河口瑶族自治县
Abutilon indicum	鹤庆县
Abutilon indicum	红河县
Abutilon indicum	花都区
Abutilon indicum	黄大仙区
Abutilon indicum	黄埔区
Abutilon indicum	会东县
Abutilon indicum	基隆市
Abutilon indicum	嘉义县
Abutilon indicum	江城区
Abutilon indicum	金牛区
Abutilon indicum	金平苗族瑶族傣族自治县
Abutilon indicum	金堂县
Abutilon indicum	金阳县
Abutilon indicum	锦江区
Abutilon indicum	景洪市
Abutilon indicum	九龙城区
Abutilon indicum	葵青区
Abutilon indicum	乐东黎族自治县
Abutilon indicum	雷波县
Abutilon indicum	雷州市
Abutilon indicum	离岛区
Abutilon indicum	荔湾区
Abutilon indicum	廉江市
Abutilon indicum	梁河县
Abutilon indicum	临安市
Abutilon indicum	临高县
Abutilon indicum	临桂县
Abutilon indicum	临翔区
Abutilon indicum	凌云县
Abutilon indicum	陵水黎族自治县
Abutilon indicum	龙泉驿区
Abutilon indicum	龙州县
Abutilon indicum	隆安县
Abutilon indicum	陇川县
Abutilon indicum	泸水县
Abutilon indicum	禄劝彝族苗族自治县
Abutilon indicum	罗甸县
Abutilon indicum	萝岗区
Abutilon indicum	马山县
Abutilon indicum	蒙山县
Abutilon indicum	勐海县
Abutilon indicum	勐腊县
Abutilon indicum	苗栗县
Abutilon indicum	木里藏族自治县
Abutilon indicum	南澳县
Abutilon indicum	南昌县
Abutilon indicum	南区
Abutilon indicum	南沙区
Abutilon indicum	南投县
Abutilon indicum	宁明县
Abutilon indicum	彭州市
Abutilon indicum	澎湖县
Abutilon indicum	郫县
Abutilon indicum	屏东县
Abutilon indicum	蒲江县
Abutilon indicum	青白江区
Abutilon indicum	青羊区
Abutilon indicum	邛崃市
Abutilon indicum	琼海市
Abutilon indicum	琼中黎族苗族自治县
Abutilon indicum	荃湾区
Abutilon indicum	瑞丽市
Abutilon indicum	沙田区
Abutilon indicum	上林县
Abutilon indicum	深水埗区
Abutilon indicum	双流县
Abutilon indicum	台北市
Abutilon indicum	台东县
Abutilon indicum	台南市
Abutilon indicum	台山市
Abutilon indicum	藤县
Abutilon indicum	天河区
Abutilon indicum	田东县
Abutilon indicum	田阳县
Abutilon indicum	铁山港区
Abutilon indicum	屯门区
Abutilon indicum	湾仔区
Abutilon indicum	万宁市
Abutilon indicum	万秀区
Abutilon indicum	望谟县
Abutilon indicum	温江区
Abutilon indicum	文昌市
Abutilon indicum	文山市
Abutilon indicum	翁源县
Abutilon indicum	武侯区
Abutilon indicum	武鸣县
Abutilon indicum	西贡区
Abutilon indicum	新北市
Abutilon indicum	新都区
Abutilon indicum	新津县
Abutilon indicum	新竹县
Abutilon indicum	兴安县
Abutilon indicum	徐闻县
Abutilon indicum	阳春市
Abutilon indicum	阳东县
Abutilon indicum	阳朔县
Abutilon indicum	阳西县
Abutilon indicum	银海区
Abutilon indicum	盈江县
Abutilon indicum	永仁县
Abutilon indicum	永顺县
Abutilon indicum	油尖旺区
Abutilon indicum	郁南县
Abutilon indicum	元江哈尼族彝族傣族自治县
Abutilon indicum	元朗区
Abutilon indicum	元谋县
Abutilon indicum	元阳县
Abutilon indicum	越秀区
Abutilon indicum	云霄县
Abutilon indicum	增城市
Abutilon indicum	长洲区
Abutilon indicum	镇远县
Abutilon indicum	中西区
Abutilon theophrasti	阿坝县
Abutilon theophrasti	阿城区
Abutilon theophrasti	阿图什市
Abutilon theophrasti	爱辉区
Abutilon theophrasti	爱民区
Abutilon theophrasti	安次区
Abutilon theophrasti	安达市
Abutilon theophrasti	安福县
Abutilon theophrasti	安国市
Abutilon theophrasti	安化县
Abutilon theophrasti	安吉县
Abutilon theophrasti	安居区
Abutilon theophrasti	安龙县
Abutilon theophrasti	安平县
Abutilon theophrasti	安仁县
Abutilon theophrasti	安塞县
Abutilon theophrasti	安图县
Abutilon theophrasti	安县
Abutilon theophrasti	安乡县
Abutilon theophrasti	安新县
Abutilon theophrasti	安阳县
Abutilon theophrasti	安岳县
Abutilon theophrasti	昂昂溪区
Abutilon theophrasti	八公山区
Abutilon theophrasti	巴东县
Abutilon theophrasti	巴塘县
Abutilon theophrasti	巴彦县
Abutilon theophrasti	巴州区
Abutilon theophrasti	霸州市
Abutilon theophrasti	灞桥区
Abutilon theophrasti	白下区
Abutilon theophrasti	白玉县
Abutilon theophrasti	柏乡县
Abutilon theophrasti	拜城县
Abutilon theophrasti	拜泉县
Abutilon theophrasti	蚌山区
Abutilon theophrasti	包河区
Abutilon theophrasti	宝坻区
Abutilon theophrasti	宝清县
Abutilon theophrasti	宝山区
Abutilon theophrasti	宝塔区
Abutilon theophrasti	宝兴县
Abutilon theophrasti	宝应县
Abutilon theophrasti	保靖县
Abutilon theophrasti	碑林区
Abutilon theophrasti	北安市
Abutilon theophrasti	北碚区
Abutilon theophrasti	北辰区
Abutilon theophrasti	北川羌族自治县
Abutilon theophrasti	北戴河区
Abutilon theophrasti	北湖区
Abutilon theophrasti	北林区
Abutilon theophrasti	北仑区
Abutilon theophrasti	北市区
Abutilon theophrasti	北塔区
Abutilon theophrasti	宾县
Abutilon theophrasti	滨海新区
Abutilon theophrasti	滨江区
Abutilon theophrasti	勃利县
Abutilon theophrasti	博野县
Abutilon theophrasti	布拖县
Abutilon theophrasti	蔡甸区
Abutilon theophrasti	仓山区
Abutilon theophrasti	苍南县
Abutilon theophrasti	苍溪县
Abutilon theophrasti	沧县
Abutilon theophrasti	曹妃甸区
Abutilon theophrasti	茶陵县
Abutilon theophrasti	察布查尔锡伯自治县
Abutilon theophrasti	昌黎县
Abutilon theophrasti	昌平区
Abutilon theophrasti	昌邑区
Abutilon theophrasti	常宁市
Abutilon theophrasti	常山县
Abutilon theophrasti	常熟市
Abutilon theophrasti	巢湖市
Abutilon theophrasti	朝天区
Abutilon theophrasti	朝阳区
Abutilon theophrasti	辰溪县
Abutilon theophrasti	成安县
Abutilon theophrasti	成华区
Abutilon theophrasti	成县
Abutilon theophrasti	承德县
Abutilon theophrasti	城步苗族自治县
Abutilon theophrasti	城口县
Abutilon theophrasti	城区
Abutilon theophrasti	城子河区
Abutilon theophrasti	澄江县
Abutilon theophrasti	赤城县
Abutilon theophrasti	崇礼县
Abutilon theophrasti	崇明县
Abutilon theophrasti	崇州市
Abutilon theophrasti	船山区
Abutilon theophrasti	船营区
Abutilon theophrasti	淳安县
Abutilon theophrasti	慈利县
Abutilon theophrasti	慈溪市
Abutilon theophrasti	磁县
Abutilon theophrasti	枞阳县
Abutilon theophrasti	丛台区
Abutilon theophrasti	翠峦区
Abutilon theophrasti	翠屏区
Abutilon theophrasti	达坂城区
Abutilon theophrasti	达县
Abutilon theophrasti	大安区
Abutilon theophrasti	大厂回族自治县
Abutilon theophrasti	大城县
Abutilon theophrasti	大东区
Abutilon theophrasti	大观区
Abutilon theophrasti	大名县
Abutilon theophrasti	大通区
Abutilon theophrasti	大同区
Abutilon theophrasti	大武口区
Abutilon theophrasti	大祥区
Abutilon theophrasti	大兴区
Abutilon theophrasti	大冶市
Abutilon theophrasti	大邑县
Abutilon theophrasti	大英县
Abutilon theophrasti	大余县
Abutilon theophrasti	大竹县
Abutilon theophrasti	岱山县
Abutilon theophrasti	带岭区
Abutilon theophrasti	丹巴县
Abutilon theophrasti	丹凤县
Abutilon theophrasti	丹江口市
Abutilon theophrasti	丹棱县
Abutilon theophrasti	丹阳市
Abutilon theophrasti	当涂县
Abutilon theophrasti	砀山县
Abutilon theophrasti	道孚县
Abutilon theophrasti	道里区
Abutilon theophrasti	道外区
Abutilon theophrasti	道县
Abutilon theophrasti	稻城县
Abutilon theophrasti	得荣县
Abutilon theophrasti	德安县
Abutilon theophrasti	德昌县
Abutilon theophrasti	德格县
Abutilon theophrasti	德江县
Abutilon theophrasti	德清县
Abutilon theophrasti	德庆县
Abutilon theophrasti	德兴市
Abutilon theophrasti	登封市
Abutilon theophrasti	滴道区
Abutilon theophrasti	鼎城区
Abutilon theophrasti	鼎湖区
Abutilon theophrasti	定海区
Abutilon theophrasti	定兴县
Abutilon theophrasti	定远县
Abutilon theophrasti	定州市
Abutilon theophrasti	东安区
Abutilon theophrasti	东安县
Abutilon theophrasti	东城区
Abutilon theophrasti	东风区
Abutilon theophrasti	东光县
Abutilon theophrasti	东丽区
Abutilon theophrasti	东陵区
Abutilon theophrasti	东宁县
Abutilon theophrasti	东坡区
Abutilon theophrasti	东区
Abutilon theophrasti	东山区
Abutilon theophrasti	东西湖区
Abutilon theophrasti	东兴区
Abutilon theophrasti	东阳市
Abutilon theophrasti	东至县
Abutilon theophrasti	洞口县
Abutilon theophrasti	洞头县
Abutilon theophrasti	都昌县
Abutilon theophrasti	都江堰市
Abutilon theophrasti	杜尔伯特蒙古族自治县
Abutilon theophrasti	杜集区
Abutilon theophrasti	端州区
Abutilon theophrasti	峨边彝族自治县
Abutilon theophrasti	峨眉山市
Abutilon theophrasti	峨山彝族自治县
Abutilon theophrasti	法库县
Abutilon theophrasti	繁昌县
Abutilon theophrasti	方正县
Abutilon theophrasti	房山区
Abutilon theophrasti	房县
Abutilon theophrasti	肥东县
Abutilon theophrasti	肥西县
Abutilon theophrasti	肥乡县
Abutilon theophrasti	丰满区
Abutilon theophrasti	丰南区
Abutilon theophrasti	丰宁满族自治县
Abutilon theophrasti	丰润区
Abutilon theophrasti	丰台区
Abutilon theophrasti	丰县
Abutilon theophrasti	封开县
Abutilon theophrasti	峰峰矿区
Abutilon theophrasti	凤凰县
Abutilon theophrasti	凤台县
Abutilon theophrasti	凤县
Abutilon theophrasti	凤阳县
Abutilon theophrasti	奉化市
Abutilon theophrasti	奉贤区
Abutilon theophrasti	奉新县
Abutilon theophrasti	芙蓉区
Abutilon theophrasti	涪城区
Abutilon theophrasti	福清市
Abutilon theophrasti	福山区
Abutilon theophrasti	抚宁县
Abutilon theophrasti	抚松县
Abutilon theophrasti	抚远县
Abutilon theophrasti	阜城县
Abutilon theophrasti	阜南县
Abutilon theophrasti	阜平县
Abutilon theophrasti	复兴区
Abutilon theophrasti	富锦市
Abutilon theophrasti	富拉尔基区
Abutilon theophrasti	富顺县
Abutilon theophrasti	富县
Abutilon theophrasti	富阳市
Abutilon theophrasti	富裕县
Abutilon theophrasti	甘洛县
Abutilon theophrasti	甘南县
Abutilon theophrasti	甘泉县
Abutilon theophrasti	甘孜县
Abutilon theophrasti	高碑店市
Abutilon theophrasti	高淳县
Abutilon theophrasti	高陵县
Abutilon theophrasti	高平市
Abutilon theophrasti	高坪区
Abutilon theophrasti	高台县
Abutilon theophrasti	高县
Abutilon theophrasti	高阳县
Abutilon theophrasti	高要市
Abutilon theophrasti	高邑县
Abutilon theophrasti	高邮市
Abutilon theophrasti	藁城市
Abutilon theophrasti	工农区
Abutilon theophrasti	拱墅区
Abutilon theophrasti	珙县
Abutilon theophrasti	贡井区
Abutilon theophrasti	沽源县
Abutilon theophrasti	姑苏区
Abutilon theophrasti	古交市
Abutilon theophrasti	古蔺县
Abutilon theophrasti	古冶区
Abutilon theophrasti	古丈县
Abutilon theophrasti	鼓楼区
Abutilon theophrasti	固安县
Abutilon theophrasti	固镇县
Abutilon theophrasti	故城县
Abutilon theophrasti	馆陶县
Abutilon theophrasti	灌阳县
Abutilon theophrasti	光泽县
Abutilon theophrasti	广安区
Abutilon theophrasti	广昌县
Abutilon theophrasti	广德县
Abutilon theophrasti	广丰县
Abutilon theophrasti	广汉市
Abutilon theophrasti	广宁县
Abutilon theophrasti	广平县
Abutilon theophrasti	广阳区
Abutilon theophrasti	广宗县
Abutilon theophrasti	桂东县
Abutilon theophrasti	桂阳县
Abutilon theophrasti	海沧区
Abutilon theophrasti	海淀区
Abutilon theophrasti	海港区
Abutilon theophrasti	海林市
Abutilon theophrasti	海伦市
Abutilon theophrasti	海宁市
Abutilon theophrasti	海曙区
Abutilon theophrasti	海兴县
Abutilon theophrasti	海盐县
Abutilon theophrasti	海阳市
Abutilon theophrasti	海原县
Abutilon theophrasti	邯郸县
Abutilon theophrasti	邯山区
Abutilon theophrasti	含山县
Abutilon theophrasti	韩城市
Abutilon theophrasti	汉南区
Abutilon theophrasti	汉寿县
Abutilon theophrasti	汉阳区
Abutilon theophrasti	汉源县
Abutilon theophrasti	合江县
Abutilon theophrasti	和平区
Abutilon theophrasti	和田县
Abutilon theophrasti	和县
Abutilon theophrasti	河北区
Abutilon theophrasti	河东区
Abutilon theophrasti	河间市
Abutilon theophrasti	河津市
Abutilon theophrasti	河南蒙古族自治县
Abutilon theophrasti	河西区
Abutilon theophrasti	荷塘区
Abutilon theophrasti	贺兰县
Abutilon theophrasti	赫山区
Abutilon theophrasti	鹤城区
Abutilon theophrasti	鹤峰县
Abutilon theophrasti	黑水县
Abutilon theophrasti	恒山区
Abutilon theophrasti	横峰县
Abutilon theophrasti	衡东县
Abutilon theophrasti	衡南县
Abutilon theophrasti	衡山县
Abutilon theophrasti	衡阳县
Abutilon theophrasti	红安县
Abutilon theophrasti	红岗区
Abutilon theophrasti	红桥区
Abutilon theophrasti	红寺堡区
Abutilon theophrasti	红星区
Abutilon theophrasti	红原县
Abutilon theophrasti	虹口区
Abutilon theophrasti	洪江市
Abutilon theophrasti	洪山区
Abutilon theophrasti	洪雅县
Abutilon theophrasti	呼兰区
Abutilon theophrasti	呼玛县
Abutilon theophrasti	呼图壁县
Abutilon theophrasti	湖口县
Abutilon theophrasti	湖里区
Abutilon theophrasti	虎林市
Abutilon theophrasti	虎丘区
Abutilon theophrasti	户县
Abutilon theophrasti	花山区
Abutilon theophrasti	花垣县
Abutilon theophrasti	华容县
Abutilon theophrasti	华县
Abutilon theophrasti	华蓥市
Abutilon theophrasti	桦川县
Abutilon theophrasti	桦甸市
Abutilon theophrasti	桦南县
Abutilon theophrasti	怀安县
Abutilon theophrasti	怀集县
Abutilon theophrasti	怀来县
Abutilon theophrasti	怀宁县
Abutilon theophrasti	怀柔区
Abutilon theophrasti	怀远县
Abutilon theophrasti	淮上区
Abutilon theophrasti	皇姑区
Abutilon theophrasti	黄陂区
Abutilon theophrasti	黄骅市
Abutilon theophrasti	黄陵县
Abutilon theophrasti	黄龙县
Abutilon theophrasti	黄浦区
Abutilon theophrasti	黄山区
Abutilon theophrasti	黄岩区
Abutilon theophrasti	辉县市
Abutilon theophrasti	徽县
Abutilon theophrasti	徽州区
Abutilon theophrasti	会东县
Abutilon theophrasti	会理县
Abutilon theophrasti	会同县
Abutilon theophrasti	惠农区
Abutilon theophrasti	霍城县
Abutilon theophrasti	霍邱县
Abutilon theophrasti	霍山县
Abutilon theophrasti	鸡东县
Abutilon theophrasti	鸡冠区
Abutilon theophrasti	鸡泽县
Abutilon theophrasti	吉安县
Abutilon theophrasti	吉首市
Abutilon theophrasti	吉水县
Abutilon theophrasti	吉州区
Abutilon theophrasti	集美区
Abutilon theophrasti	集贤县
Abutilon theophrasti	绩溪县
Abutilon theophrasti	蓟县
Abutilon theophrasti	稷山县
Abutilon theophrasti	冀州市
Abutilon theophrasti	夹江县
Abutilon theophrasti	嘉定区
Abutilon theophrasti	嘉禾县
Abutilon theophrasti	嘉陵区
Abutilon theophrasti	嘉善县
Abutilon theophrasti	嘉荫县
Abutilon theophrasti	郏县
Abutilon theophrasti	尖草坪区
Abutilon theophrasti	尖山区
Abutilon theophrasti	犍为县
Abutilon theophrasti	简阳市
Abutilon theophrasti	建德市
Abutilon theophrasti	建华区
Abutilon theophrasti	建宁县
Abutilon theophrasti	建瓯市
Abutilon theophrasti	建阳市
Abutilon theophrasti	建邺区
Abutilon theophrasti	剑阁县
Abutilon theophrasti	江安县
Abutilon theophrasti	江岸区
Abutilon theophrasti	江北区
Abutilon theophrasti	江东区
Abutilon theophrasti	江干区
Abutilon theophrasti	江汉区
Abutilon theophrasti	江华瑶族自治县
Abutilon theophrasti	江宁区
Abutilon theophrasti	江山市
Abutilon theophrasti	江夏区
Abutilon theophrasti	江阳区
Abutilon theophrasti	江阴市
Abutilon theophrasti	江永县
Abutilon theophrasti	江油市
Abutilon theophrasti	郊区
Abutilon theophrasti	椒江区
Abutilon theophrasti	蛟河市
Abutilon theophrasti	介休市
Abutilon theophrasti	界首市
Abutilon theophrasti	金安区
Abutilon theophrasti	金川县
Abutilon theophrasti	金东区
Abutilon theophrasti	金凤区
Abutilon theophrasti	金口河区
Abutilon theophrasti	金牛区
Abutilon theophrasti	金山区
Abutilon theophrasti	金山屯区
Abutilon theophrasti	金堂县
Abutilon theophrasti	金阳县
Abutilon theophrasti	金寨县
Abutilon theophrasti	津南区
Abutilon theophrasti	津市市
Abutilon theophrasti	锦江区
Abutilon theophrasti	晋安区
Abutilon theophrasti	晋源区
Abutilon theophrasti	晋州市
Abutilon theophrasti	缙云县
Abutilon theophrasti	泾县
Abutilon theophrasti	泾源县
Abutilon theophrasti	旌德县
Abutilon theophrasti	旌阳区
Abutilon theophrasti	井冈山市
Abutilon theophrasti	井陉矿区
Abutilon theophrasti	井陉县
Abutilon theophrasti	井研县
Abutilon theophrasti	景洪市
Abutilon theophrasti	景宁畲族自治县
Abutilon theophrasti	景县
Abutilon theophrasti	靖边县
Abutilon theophrasti	靖西县
Abutilon theophrasti	靖州苗族侗族自治县
Abutilon theophrasti	静安区
Abutilon theophrasti	静海县
Abutilon theophrasti	镜湖区
Abutilon theophrasti	鸠江区
Abutilon theophrasti	九江县
Abutilon theophrasti	九龙县
Abutilon theophrasti	九台市
Abutilon theophrasti	九寨沟县
Abutilon theophrasti	巨鹿县
Abutilon theophrasti	君山区
Abutilon theophrasti	浚县
Abutilon theophrasti	喀什市
Abutilon theophrasti	开封县
Abutilon theophrasti	开福区
Abutilon theophrasti	开化县
Abutilon theophrasti	开江县
Abutilon theophrasti	开平区
Abutilon theophrasti	康保县
Abutilon theophrasti	康定县
Abutilon theophrasti	康平县
Abutilon theophrasti	康县
Abutilon theophrasti	柯城区
Abutilon theophrasti	科尔沁左翼中旗
Abutilon theophrasti	克东县
Abutilon theophrasti	克山县
Abutilon theophrasti	宽城满族自治县
Abutilon theophrasti	昆山市
Abutilon theophrasti	来安县
Abutilon theophrasti	莱山区
Abutilon theophrasti	莱阳市
Abutilon theophrasti	莱州市
Abutilon theophrasti	涞水县
Abutilon theophrasti	涞源县
Abutilon theophrasti	兰西县
Abutilon theophrasti	兰溪市
Abutilon theophrasti	蓝山县
Abutilon theophrasti	蓝田县
Abutilon theophrasti	郎溪县
Abutilon theophrasti	阆中市
Abutilon theophrasti	琅琊区
Abutilon theophrasti	乐东黎族自治县
Abutilon theophrasti	乐清市
Abutilon theophrasti	乐亭县
Abutilon theophrasti	乐至县
Abutilon theophrasti	雷波县
Abutilon theophrasti	雷山县
Abutilon theophrasti	耒阳市
Abutilon theophrasti	冷水江市
Abutilon theophrasti	冷水滩区
Abutilon theophrasti	梨树区
Abutilon theophrasti	蠡县
Abutilon theophrasti	理塘县
Abutilon theophrasti	理县
Abutilon theophrasti	澧县
Abutilon theophrasti	醴陵市
Abutilon theophrasti	利通区
Abutilon theophrasti	利辛县
Abutilon theophrasti	利州区
Abutilon theophrasti	溧水县
Abutilon theophrasti	连江县
Abutilon theophrasti	莲都区
Abutilon theophrasti	莲湖区
Abutilon theophrasti	莲花县
Abutilon theophrasti	涟源市
Abutilon theophrasti	辽中县
Abutilon theophrasti	烈山区
Abutilon theophrasti	邻水县
Abutilon theophrasti	林甸县
Abutilon theophrasti	林口县
Abutilon theophrasti	临安市
Abutilon theophrasti	临城县
Abutilon theophrasti	临桂县
Abutilon theophrasti	临海市
Abutilon theophrasti	临澧县
Abutilon theophrasti	临泉县
Abutilon theophrasti	临潼区
Abutilon theophrasti	临武县
Abutilon theophrasti	临西县
Abutilon theophrasti	临湘市
Abutilon theophrasti	临翔区
Abutilon theophrasti	临漳县
Abutilon theophrasti	灵宝市
Abutilon theophrasti	灵璧县
Abutilon theophrasti	灵寿县
Abutilon theophrasti	灵台县
Abutilon theophrasti	灵武市
Abutilon theophrasti	陵川县
Abutilon theophrasti	零陵区
Abutilon theophrasti	岭东区
Abutilon theophrasti	浏阳市
Abutilon theophrasti	六合区
Abutilon theophrasti	龙凤区
Abutilon theophrasti	龙江县
Abutilon theophrasti	龙口市
Abutilon theophrasti	龙马潭区
Abutilon theophrasti	龙南县
Abutilon theophrasti	龙泉市
Abutilon theophrasti	龙泉驿区
Abutilon theophrasti	龙沙区
Abutilon theophrasti	龙山县
Abutilon theophrasti	龙潭区
Abutilon theophrasti	龙湾区
Abutilon theophrasti	龙游县
Abutilon theophrasti	龙子湖区
Abutilon theophrasti	隆昌县
Abutilon theophrasti	隆德县
Abutilon theophrasti	隆化县
Abutilon theophrasti	隆回县
Abutilon theophrasti	隆尧县
Abutilon theophrasti	陇县
Abutilon theophrasti	娄烦县
Abutilon theophrasti	娄星区
Abutilon theophrasti	卢龙县
Abutilon theophrasti	卢氏县
Abutilon theophrasti	芦山县
Abutilon theophrasti	芦淞区
Abutilon theophrasti	庐江县
Abutilon theophrasti	庐山区
Abutilon theophrasti	庐阳区
Abutilon theophrasti	炉霍县
Abutilon theophrasti	泸定县
Abutilon theophrasti	泸溪县
Abutilon theophrasti	泸县
Abutilon theophrasti	鹿城区
Abutilon theophrasti	鹿泉市
Abutilon theophrasti	路北区
Abutilon theophrasti	路南区
Abutilon theophrasti	路桥区
Abutilon theophrasti	栾城县
Abutilon theophrasti	栾川县
Abutilon theophrasti	滦南县
Abutilon theophrasti	滦平县
Abutilon theophrasti	滦县
Abutilon theophrasti	罗甸县
Abutilon theophrasti	罗江县
Abutilon theophrasti	罗源县
Abutilon theophrasti	萝北县
Abutilon theophrasti	洛川县
Abutilon theophrasti	麻山区
Abutilon theophrasti	麻阳苗族自治县
Abutilon theophrasti	马边彝族自治县
Abutilon theophrasti	马尔康县
Abutilon theophrasti	马尾区
Abutilon theophrasti	玛纳斯县
Abutilon theophrasti	满城县
Abutilon theophrasti	茂县
Abutilon theophrasti	眉县
Abutilon theophrasti	梅里斯达斡尔族区
Abutilon theophrasti	美姑县
Abutilon theophrasti	美溪区
Abutilon theophrasti	门头沟区
Abutilon theophrasti	蒙城县
Abutilon theophrasti	孟村回族自治县
Abutilon theophrasti	米东区
Abutilon theophrasti	米易县
Abutilon theophrasti	汨罗市
Abutilon theophrasti	密山市
Abutilon theophrasti	密云县
Abutilon theophrasti	绵竹市
Abutilon theophrasti	勉县
Abutilon theophrasti	冕宁县
Abutilon theophrasti	闵行区
Abutilon theophrasti	闽侯县
Abutilon theophrasti	闽清县
Abutilon theophrasti	名山县
Abutilon theophrasti	明光市
Abutilon theophrasti	明水县
Abutilon theophrasti	漠河县
Abutilon theophrasti	牟平区
Abutilon theophrasti	木兰县
Abutilon theophrasti	木里藏族自治县
Abutilon theophrasti	沐川县
Abutilon theophrasti	穆棱市
Abutilon theophrasti	纳溪区
Abutilon theophrasti	南部县
Abutilon theophrasti	南岔区
Abutilon theophrasti	南昌县
Abutilon theophrasti	南岗区
Abutilon theophrasti	南宫市
Abutilon theophrasti	南和县
Abutilon theophrasti	南湖区
Abutilon theophrasti	南江县
Abutilon theophrasti	南开区
Abutilon theophrasti	南陵县
Abutilon theophrasti	南皮县
Abutilon theophrasti	南谯区
Abutilon theophrasti	南山区
Abutilon theophrasti	南市区
Abutilon theophrasti	南溪区
Abutilon theophrasti	南县
Abutilon theophrasti	南浔区
Abutilon theophrasti	南岳区
Abutilon theophrasti	南召县
Abutilon theophrasti	讷河市
Abutilon theophrasti	内黄县
Abutilon theophrasti	内丘县
Abutilon theophrasti	内乡县
Abutilon theophrasti	嫩江县
Abutilon theophrasti	碾子山区
Abutilon theophrasti	宁安市
Abutilon theophrasti	宁城县
Abutilon theophrasti	宁国市
Abutilon theophrasti	宁海县
Abutilon theophrasti	宁河县
Abutilon theophrasti	宁晋县
Abutilon theophrasti	宁南县
Abutilon theophrasti	宁陕县
Abutilon theophrasti	宁乡县
Abutilon theophrasti	宁远县
Abutilon theophrasti	瓯海区
Abutilon theophrasti	潘集区
Abutilon theophrasti	磐安县
Abutilon theophrasti	磐石市
Abutilon theophrasti	沛县
Abutilon theophrasti	彭山县
Abutilon theophrasti	彭阳县
Abutilon theophrasti	彭泽县
Abutilon theophrasti	彭州市
Abutilon theophrasti	蓬安县
Abutilon theophrasti	蓬莱市
Abutilon theophrasti	蓬溪县
Abutilon theophrasti	郫县
Abutilon theophrasti	平昌县
Abutilon theophrasti	平定县
Abutilon theophrasti	平房区
Abutilon theophrasti	平谷区
Abutilon theophrasti	平湖市
Abutilon theophrasti	平江县
Abutilon theophrasti	平利县
Abutilon theophrasti	平罗县
Abutilon theophrasti	平泉县
Abutilon theophrasti	平山县
Abutilon theophrasti	平潭县
Abutilon theophrasti	平武县
Abutilon theophrasti	平乡县
Abutilon theophrasti	平阳县
Abutilon theophrasti	屏山县
Abutilon theophrasti	泊头市
Abutilon theophrasti	鄱阳县
Abutilon theophrasti	蒲江县
Abutilon theophrasti	浦城县
Abutilon theophrasti	浦东新区
Abutilon theophrasti	浦江县
Abutilon theophrasti	浦口区
Abutilon theophrasti	普格县
Abutilon theophrasti	普陀区
Abutilon theophrasti	栖霞区
Abutilon theophrasti	栖霞市
Abutilon theophrasti	祁东县
Abutilon theophrasti	祁门县
Abutilon theophrasti	祁阳县
Abutilon theophrasti	迁安市
Abutilon theophrasti	迁西县
Abutilon theophrasti	铅山县
Abutilon theophrasti	前进区
Abutilon theophrasti	潜山县
Abutilon theophrasti	桥东区
Abutilon theophrasti	桥西区
Abutilon theophrasti	硚口区
Abutilon theophrasti	谯城区
Abutilon theophrasti	茄子河区
Abutilon theophrasti	秦淮区
Abutilon theophrasti	沁水县
Abutilon theophrasti	沁阳市
Abutilon theophrasti	青白江区
Abutilon theophrasti	青川县
Abutilon theophrasti	青冈县
Abutilon theophrasti	青龙满族自治县
Abutilon theophrasti	青浦区
Abutilon theophrasti	青山区
Abutilon theophrasti	青神县
Abutilon theophrasti	青田县
Abutilon theophrasti	青铜峡市
Abutilon theophrasti	青县
Abutilon theophrasti	青羊区
Abutilon theophrasti	青阳县
Abutilon theophrasti	青原区
Abutilon theophrasti	清河县
Abutilon theophrasti	清徐县
Abutilon theophrasti	清原满族自治县
Abutilon theophrasti	清苑县
Abutilon theophrasti	庆安县
Abutilon theophrasti	庆元县
Abutilon theophrasti	邛崃市
Abutilon theophrasti	邱县
Abutilon theophrasti	曲阳县
Abutilon theophrasti	曲周县
Abutilon theophrasti	渠县
Abutilon theophrasti	衢江区
Abutilon theophrasti	全椒县
Abutilon theophrasti	壤塘县
Abutilon theophrasti	让胡路区
Abutilon theophrasti	饶河县
Abutilon theophrasti	饶阳县
Abutilon theophrasti	仁和区
Abutilon theophrasti	仁怀市
Abutilon theophrasti	仁寿县
Abutilon theophrasti	任丘市
Abutilon theophrasti	任县
Abutilon theophrasti	荣县
Abutilon theophrasti	容城县
Abutilon theophrasti	汝城县
Abutilon theophrasti	乳源瑶族自治县
Abutilon theophrasti	芮城县
Abutilon theophrasti	瑞安市
Abutilon theophrasti	瑞昌市
Abutilon theophrasti	若尔盖县
Abutilon theophrasti	萨尔图区
Abutilon theophrasti	三河市
Abutilon theophrasti	三门县
Abutilon theophrasti	三山区
Abutilon theophrasti	三台县
Abutilon theophrasti	桑植县
Abutilon theophrasti	色达县
Abutilon theophrasti	沙河市
Abutilon theophrasti	沙坡头区
Abutilon theophrasti	沙湾区
Abutilon theophrasti	沙依巴克区
Abutilon theophrasti	山海关区
[truncated: 751,183+ more rows]
